# Supplementary material for: Genome-Wide Identification of APX Gene Family in Citrus maxima and Expression Analysis at Different Postharvest Preservation Times
Source: Genes (Basel). 2024 Jul 12;15(7):911. doi: 10.3390/genes15070911 (PMC11276291; doi:10.3390/genes15070911)
Supplement: Supplementary file 1 [file genes-15-00911-s001.zip]

Archive with 3 entries (3 files):
- Supplementary Table S1 The primers in the study.xlsx
- Supplementary Table S2 Basic information of CmAPX gene.xlsx
- Supplementary Table S3 The kaks analysis of CmAPX gene pairs.xlsx
