# Supplementary material for: Genome-Wide Identification of APX Gene Family in Citrus maxima and Expression Analysis at Different Postharvest Preservation Times
Source: Genes (Basel). 2024 Jul 12;15(7):911. doi: 10.3390/genes15070911 (PMC11276291; doi:10.3390/genes15070911)
Supplement: Supplementary file 1 [file genes-15-00911-s001.zip › Supplementary Table S1 The primers in the study.xlsx]

## Sheet: Table S1
Table S1 The primers in the study
Primer name	Sequence
Actin_F	ATCTGCTGGAAGGTGCTGAG
Actin_R	CCAAGCAGCATGAAGATCAA
CmAPX27_F	GCACTCTCCGGAGCTCAC
CmAPX27_R	TTGGGTCTGGCTTGCCAG
CmAPX35_F	GGGCTGTGATGCTTCGGT
CmAPX35_R	TTGGCTGGGAATCGCCTG
CmAPX42_F	GCACCCGTTTCTGGTCCA
CmAPX42_R	TTTGCTGCCAGGCTTGGT
CmAPX43_F	GAAGCTGGTGCACCGTCT
CmAPX43_R	AGCCTTGGGGTCTGGGAT
CmAPX48_F	GACCTGAGCAGTGCCCTG
CmAPX48_R	CCCACTGTGTGTGCACCA
CmAPX57_F	TGCAGCCGCTTCTCGAAA
CmAPX57_R	CATGCCCCTCAGCTGCAT
CmAPX65_F	CGGAGCAGGCATCGGAAA
CmAPX65_R	CTCGTGCAGAAAGGGCCA
CmAPX66_F	GGAGCCCATCAAGCAGCA
CmAPX66_R	TTCTGGGGGCGGATCAGA
CmAPX69_F	GCTGCGACTCCTCCATCC
CmAPX69_R	GCACGGGTGATGACGTCA
CmAPX77_F	CAAGGCTCGTCGCGATCT
CmAPX77_R	TATGTTCCCGCGTCGTGC
CmAPX80_F	ATGCTCCGTATCGCGTGG
CmAPX80_R	GAGTGTGCCTGCTCAGCA
CmAPX81_F	GCAGCAGCAACCAACAGC
CmAPX81_R	TCCCATCGTGTGTGCACC
