# Supplementary material for: Genome-Wide Identification of APX Gene Family in Citrus maxima and Expression Analysis at Different Postharvest Preservation Times
Source: Genes (Basel). 2024 Jul 12;15(7):911. doi: 10.3390/genes15070911 (PMC11276291; doi:10.3390/genes15070911)
Supplement: Supplementary file 1 [file genes-15-00911-s001.zip › Supplementary Table S2 Basic information of CmAPX gene.xlsx]

## Sheet: Table S2
Table S2 Basic information of APX genes
Protein ID	Name	Molecular Weight (Da)	pI	Protein Length	CDS Length	sublocation
Cg1g001240.1	CmAPX1	31872.7	8.57	297	891	Extracellular
Cg1g001450.1	CmAPX2	29548.9	5.81	267	801	Cytoplasm
Cg1g002980.1	CmAPX3	36107.5	6.43	329	987	Lysosome
Cg1g004840.1	CmAPX4	36159.8	8.82	330	990	Extracellular
Cg1g006370.1	CmAPX5	36158.7	8.51	329	987	Extracellular
Cg1g008060.1	CmAPX6	34627.2	9.77	319	957	Extracellular
Cg1g008440.1	CmAPX7	36116.9	5.02	326	978	Extracellular
Cg1g008750.1	CmAPX8	35883.8	5.89	326	978	Extracellular
Cg1g009400.1	CmAPX9	39618.3	8.32	355	1065	Plastid
Cg1g011630.1	CmAPX10	21154.8	7.6	197	591	Cytoplasm
Cg1g011660.1	CmAPX11	26661.7	5.21	249	747	Extracellular
Cg1g011700.1	CmAPX12	34150.3	8.05	317	951	Extracellular
Cg1g011710.1	CmAPX13	32923.8	8.1	306	918	Extracellular
Cg1g011720.1	CmAPX14	24860.2	8.25	228	684	Extracellular
Cg1g014520.1	CmAPX15	25303	5.7	228	684	Extracellular
Cg1g014690.1	CmAPX16	50049.6	4.98	464	1392	Lysosome
Cg1g017780.1	CmAPX17	66867.8	7.18	592	1776	Nucleus
Cg1g022550.1	CmAPX18	31605	5.84	297	891	Extracellular
Cg1g022560.1	CmAPX19	34562.7	6.42	319	957	Extracellular
Cg1g022570.1	CmAPX20	21498.7	6.71	200	600	Cytoplasm
Cg1g022580.1	CmAPX21	34782	7.55	319	957	Extracellular
Cg2g001240.1	CmAPX22	33414.7	4.98	313	939	Extracellular
Cg2g001370.1	CmAPX23	37475.3	4.52	350	1050	Extracellular
Cg2g001380.1	CmAPX24	38239.8	8.95	351	1053	Extracellular
Cg2g001390.1	CmAPX25	37698.1	8.41	348	1044	Extracellular
Cg2g001400.1	CmAPX26	38088.4	6.33	349	1047	Extracellular
Cg2g001430.1	CmAPX27	38005.6	8.76	349	1047	Extracellular
Cg2g001440.1	CmAPX28	37907.1	6.11	350	1050	Extracellular
Cg2g001460.1	CmAPX29	38010.5	8.78	349	1047	Extracellular
Cg2g001470.1	CmAPX30	37979.2	5.51	349	1047	Extracellular
Cg2g001490.1	CmAPX31	29198.5	5.36	277	831	Extracellular
Cg2g005940.1	CmAPX32	31771.7	8.09	297	891	Extracellular
Cg2g006540.1	CmAPX33	34380.5	9.31	320	960	Extracellular
Cg2g008860.1	CmAPX34	27642.7	8.26	263	789	Cytoplasm
Cg2g009050.1	CmAPX35	116744	6.1	1073	3219	Plastid
Cg2g010850.1	CmAPX36	33130.9	4.91	307	921	Extracellular
Cg2g018020.1	CmAPX37	35635.2	8.86	325	975	Extracellular
Cg2g018030.1	CmAPX38	36014	8.69	328	984	Extracellular
Cg2g022350.1	CmAPX39	27665.7	9.05	252	756	Cytoplasm
Cg2g026370.1	CmAPX40	31126.2	9.14	286	858	Cytoplasm
Cg2g036970.1	CmAPX41	40698.5	5.49	363	1089	Extracellular
Cg2g042930.1	CmAPX42	38901.6	9.1	354	1062	Extracellular
Cg2g045100.1	CmAPX43	37772.1	8.67	335	1005	Extracellular
Cg3g005370.1	CmAPX44	37969.2	5.63	350	1050	Extracellular
Cg3g006380.1	CmAPX45	20755.5	5.15	194	582	Extracellular
Cg3g006390.1	CmAPX46	14000.8	5.59	128	384	Plastid
Cg3g014650.1	CmAPX47	36377.8	8.23	334	1002	Plastid
Cg3g016700.1	CmAPX48	47329.9	8.59	436	1308	Plastid
Cg3g017840.1	CmAPX49	36248	5.87	338	1014	Extracellular
Cg3g018770.1	CmAPX50	38089.9	8.55	347	1041	Extracellular
Cg3g023260.1	CmAPX51	37461.3	6.94	345	1035	Extracellular
Cg3g024510.1	CmAPX52	34046.8	9.54	317	951	Extracellular
Cg4g001070.1	CmAPX53	38037.5	5.25	350	1050	Extracellular
Cg4g002260.1	CmAPX54	36515.4	8.61	335	1005	Extracellular
Cg4g003100.1	CmAPX55	17651.2	10	158	474	Nucleus
Cg4g007310.1	CmAPX56	34935.2	6.23	322	966	Extracellular
Cg4g021490.1	CmAPX57	36391	9.01	327	981	Extracellular
Cg5g004520.1	CmAPX58	43374.2	9.21	404	1212	Extracellular
Cg5g023710.1	CmAPX59	38397.4	8.41	345	1035	Extracellular
Cg5g031940.1	CmAPX60	39624.8	8.88	361	1083	Extracellular
Cg5g031950.1	CmAPX61	29260.2	4.78	271	813	Extracellular
Cg5g036480.1	CmAPX62	36999.7	6.99	338	1014	Extracellular
Cg5g039000.1	CmAPX63	36811.9	8.89	338	1014	Extracellular
Cg5g039010.1	CmAPX64	36856.8	8.42	338	1014	Extracellular
Cg6g002350.1	CmAPX65	36948.8	6.75	330	990	Lysosome
Cg6g002810.1	CmAPX66	27605.9	5.6	250	750	Cytoplasm
Cg6g010250.1	CmAPX67	11484.9	4.59	111	333	Cytoplasm
Cg6g010260.1	CmAPX68	34482	8.95	316	948	Extracellular
Cg6g023390.1	CmAPX69	36876.7	8.48	327	981	Extracellular
Cg7g003290.1	CmAPX70	26435.2	9.71	244	732	Extracellular
Cg7g003310.1	CmAPX71	34232.2	9.28	319	957	Extracellular
Cg7g009540.1	CmAPX72	33658.9	8.88	312	936	Extracellular
Cg7g011760.1	CmAPX73	37351	7.56	345	1035	Extracellular
Cg7g014170.1	CmAPX74	36497.9	9.27	330	990	Extracellular
Cg7g015380.1	CmAPX75	37469.4	5.85	338	1014	Extracellular
Cg7g020000.1	CmAPX76	40320.7	6.54	364	1092	Extracellular
Cg8g001710.1	CmAPX77	31730.6	6.67	287	861	Mitochondrion
Cg8g005280.1	CmAPX78	35947.7	8.3	326	978	Extracellular
Cg8g013780.1	CmAPX79	35188.4	9.1	328	984	Extracellular
Cg8g021020.1	CmAPX80	27555.8	5.42	250	750	Cytoplasm
Cg9g001000.1	CmAPX81	36076.3	4.43	333	999	Extracellular
Cg9g002380.1	CmAPX82	11724.9	6.04	106	318	Cytoplasm
Cg9g002390.1	CmAPX83	30137.9	6.88	276	828	Extracellular
Cg9g002400.1	CmAPX84	21498.7	6.71	200	600	Cytoplasm
Cg9g002410.1	CmAPX85	34782	7.55	319	957	Extracellular
Cg9g002420.1	CmAPX86	21498.7	6.71	200	600	Cytoplasm
Cg9g002430.1	CmAPX87	34782	7.55	319	957	Extracellular
Cg9g003710.1	CmAPX88	35410.9	5.6	323	969	Extracellular
Cg9g003720.1	CmAPX89	36976.7	6.4	336	1008	Lysosome
Cg9g024270.1	CmAPX90	34605.9	9.56	323	969	Extracellular
Cg9g024320.1	CmAPX91	31268.8	7.56	287	861	Extracellular
Cg9g024330.1	CmAPX92	20646.7	4.81	194	582	Extracellular
Cg9g024340.1	CmAPX93	34782	7.55	319	957	Extracellular
Cg9g024350.1	CmAPX94	11655.8	4.81	110	330	Cytoplasm
Cg9g026080.1	CmAPX95	35065.7	6.65	320	960	Extracellular
Cg9g029580.1	CmAPX96	39807.4	9.29	360	1080	Extracellular
