# Supplementary material for: Genome-Wide Identification of APX Gene Family in Citrus maxima and Expression Analysis at Different Postharvest Preservation Times
Source: Genes (Basel). 2024 Jul 12;15(7):911. doi: 10.3390/genes15070911 (PMC11276291; doi:10.3390/genes15070911)
Supplement: Supplementary file 1 [file genes-15-00911-s001.zip › Supplementary Table S3 The kaks analysis of CmAPX gene pairs.xlsx]

## Sheet: Table S3
Table S3 The kaks analysis of CmAPX gene pairs
Seq_1	Seq_2	Ka	Ks	Ka_Ks
CmAPX6	CmAPX70	0.199001	0.564628	0.352446
CmAPX7	CmAPX31	0.49429	NaN	NaN
CmAPX10	CmAPX12	0.0105058	0.033928	0.309648
CmAPX10	CmAPX13	0.026575	0.208224	0.127627
CmAPX10	CmAPX14	0.0922944	0.201251	0.458602
CmAPX10	CmAPX11	0.0751893	0.183752	0.409188
CmAPX11	CmAPX12	0.0737021	0.178332	0.413287
CmAPX11	CmAPX14	0.128202	0.335284	0.382368
CmAPX12	CmAPX13	0.030736	0.207499	0.148126
CmAPX12	CmAPX14	0.140437	0.300336	0.467601
CmAPX13	CmAPX14	0.119075	0.177826	0.669616
CmAPX13	CmAPX11	0.0536902	0.176796	0.303684
CmAPX16	CmAPX17	0.357548	0.579349	0.617154
CmAPX18	CmAPX86	0.025558	0.0471169	0.542438
CmAPX18	CmAPX84	0.025558	0.0471169	0.542438
CmAPX18	CmAPX20	0.025558	0.0546358	0.467789
CmAPX18	CmAPX92	0.0310985	0.0407005	0.764082
CmAPX18	CmAPX82	0.0459434	0.0894359	0.513702
CmAPX18	CmAPX94	0.051852	0.0854314	0.606943
CmAPX19	CmAPX87	0.0110652	0.0176999	0.625155
CmAPX19	CmAPX85	0.0110652	0.0176999	0.625155
CmAPX19	CmAPX93	0.0110652	0.0312545	0.354035
CmAPX19	CmAPX21	0.0110652	0.0312545	0.354035
CmAPX19	CmAPX91	0.015401	0.0298547	0.515864
CmAPX19	CmAPX83	0.0143832	0.0206642	0.696042
CmAPX20	CmAPX86	0	0.00706719	0
CmAPX20	CmAPX84	0	0.00706719	0
CmAPX20	CmAPX92	0.0337135	0.0293197	1.14986
CmAPX20	CmAPX82	0.0163829	0.0584237	0.280415
CmAPX20	CmAPX94	0.0121052	0.0125789	0.962339
CmAPX21	CmAPX93	0	0	NaN
CmAPX21	CmAPX87	0	0.0131486	0
CmAPX21	CmAPX85	0	0.0131486	0
CmAPX21	CmAPX91	0.00460007	0.0146465	0.314072
CmAPX21	CmAPX83	0.00317881	0.0153458	0.207145
CmAPX24	CmAPX30	0.0714201	0.211388	0.337862
CmAPX24	CmAPX26	0.07359	0.218369	0.336998
CmAPX24	CmAPX44	0.0803487	0.201121	0.399505
CmAPX24	CmAPX28	0.0803575	0.206302	0.389513
CmAPX24	CmAPX25	0.0816094	0.247944	0.329145
CmAPX24	CmAPX27	0.0954726	0.252655	0.377878
CmAPX24	CmAPX29	0.0941024	0.280702	0.33524
CmAPX25	CmAPX27	0.0255916	0.0412617	0.620226
CmAPX25	CmAPX29	0.0256052	0.0803018	0.318862
CmAPX25	CmAPX28	0.0930839	0.242016	0.384619
CmAPX25	CmAPX44	0.0952102	0.244901	0.388771
CmAPX25	CmAPX26	0.101372	0.254679	0.398038
CmAPX25	CmAPX30	0.100507	0.270408	0.371687
CmAPX26	CmAPX30	0.0157718	0.0525978	0.299857
CmAPX26	CmAPX28	0.03325	0.0809583	0.410705
CmAPX26	CmAPX44	0.035866	0.0764994	0.46884
CmAPX26	CmAPX27	0.101817	0.247454	0.411457
CmAPX26	CmAPX29	0.102834	0.265887	0.386757
CmAPX27	CmAPX29	0.0132957	0.0516911	0.257214
CmAPX27	CmAPX44	0.0953982	0.214925	0.443868
CmAPX27	CmAPX28	0.093041	0.223812	0.415711
CmAPX27	CmAPX30	0.100951	0.263015	0.383824
CmAPX28	CmAPX44	0.0151313	0.0203609	0.743155
CmAPX28	CmAPX30	0.027999	0.0813341	0.344247
CmAPX28	CmAPX29	0.0947504	0.23884	0.39671
CmAPX29	CmAPX44	0.0961635	0.233437	0.411946
CmAPX29	CmAPX30	0.101965	0.287818	0.354269
CmAPX30	CmAPX44	0.0305937	0.0859	0.356155
CmAPX33	CmAPX71	0.0167274	0.0677406	0.246933
CmAPX39	CmAPX76	0.149577	0.173382	0.862702
CmAPX39	CmAPX55	0.0124427	0.0138465	0.898613
CmAPX55	CmAPX76	0.131082	0.183366	0.714864
CmAPX63	CmAPX64	0.0344774	0.0781901	0.440943
CmAPX76	CmAPX39	0.149577	0.173382	0.862702
CmAPX82	CmAPX86	0.0163829	0.0584237	0.280415
CmAPX82	CmAPX84	0.0163829	0.0584237	0.280415
CmAPX82	CmAPX92	0.161942	0.185431	0.873331
CmAPX82	CmAPX94	0.021054	0.024492	0.859629
CmAPX83	CmAPX87	0.00317881	0.00508046	0.625694
CmAPX83	CmAPX85	0.00317881	0.00508046	0.625694
CmAPX83	CmAPX93	0.00317881	0.0153458	0.207145
CmAPX83	CmAPX91	0.00901724	0.0174258	0.517466
CmAPX84	CmAPX86	0	0	NaN
CmAPX84	CmAPX20	0	0.00706719	0
CmAPX84	CmAPX92	0.0337135	0.0293197	1.14986
CmAPX84	CmAPX94	0.0121052	0.0253724	0.4771
CmAPX85	CmAPX87	0	0	NaN
CmAPX85	CmAPX93	0	0.0131486	0
CmAPX85	CmAPX21	0	0.0131486	0
CmAPX85	CmAPX91	0.00460007	0.0097325	0.47265
CmAPX86	CmAPX20	0	0.00706719	0
CmAPX86	CmAPX92	0.0337135	0.0293197	1.14986
CmAPX86	CmAPX94	0.0121052	0.0253724	0.4771
CmAPX87	CmAPX93	0	0.0131486	0
CmAPX87	CmAPX21	0	0.0131486	0
CmAPX87	CmAPX91	0.00460007	0.0097325	0.47265
CmAPX89	CmAPX88	0.131419	0.221002	0.594651
CmAPX91	CmAPX93	0.00460007	0.0146465	0.314072
CmAPX92	CmAPX94	0.248879	0.300497	0.828224
